# Supplementary material for: Phenolic and Antioxidant Characterization of Fruit By-Products for Their Nutraceuticals and Dietary Supplements Valorization under a Circular Bio-Economy Approach
Source: Antioxidants (Basel). 2024 May 14;13(5):604. doi: 10.3390/antiox13050604 (PMC11118151; doi:10.3390/antiox13050604)
Supplement: Supplementary file 1 [file antioxidants-13-00604-s001.zip]

Archive with 1 entries (1 files):
- antioxidants-2962532-supplementary.pdf
